# Supplementary material for: Unstable Transcripts in Arabidopsis Allotetraploids Are Associated with Nonadditive Gene Expression in Response to Abiotic and Biotic Stresses
Source: PLoS One. 2011 Aug 29;6(8):e24251. doi: 10.1371/journal.pone.0024251 (PMC3163679; doi:10.1371/journal.pone.0024251)
Supplement: Table S1 — Arabidopsis allotetraploid genes with unstable transcripts ( AlloGUTs ). (XLS) [file pone.0024251.s003.xls]

## Sheet: Table1
Table S1. Arabidopsis allotetraploid genes for unstable transcripts (AlloGUTs)
ID	ATG	Description	t1/2	p-value
A017303_01	AT5G62520	ATCAP-E1, ATSMC4, MMI9.19, MMI9_19, SMC2, STRUCTURAL MAINTENANCE OF CHROMOSOMES 2, TITAN 3, TTN3	16.8581	2.8e-05
A018368_01	AT5G45340	CYTOCHROME P450, FAMILY 707, SUBFAMILY A, POLYPEPTIDE 3	18.5292	8.1e-05
A018349_01	AT5G24030	C4-dicarboxylate transporter/malic acid transport family protein weak similarity to SP|P25396 Tellurite resistance protein tehA. {Escherichia coli}; contains Pfam profile PF03595: C4-dicarboxylate transporter/malic acid transport protein	18.6205	4e-05
A010341_01	AT3G44260	CCR4-NOT transcription complex protein, putative	18.8142	1e-06
A012581_01	AT3G02550	LOB domain protein 41 / lateral organ boundaries domain protein 41 (LBD41) identical to LOB DOMAIN 41 [Arabidopsis thaliana] GI:17227172	19.4522	4.9e-05
A012919_01	AT4G32020	expressed protein NuLL	20.0912	0
A011465_01	AT3G10040	expressed protein est match	20.5428	1e-06
A012278_01	AT3G16860	phytochelatin synthetase-related contains Pfam PF04833: Phytochelatin synthetase-like conserved region	20.9357	1e-06
A023404_01	AT2G35290	expressed protein	21.41	1e-06
A020772_01	AT3G15210	ATERF-4, ETHYLENE RESPONSIVE ELEMENT BINDING FACTOR 4	21.7174	1.7e-05
A020492_01	AT1G18740	expressed protein	21.8658	0
A015438_01	AT4G02170	expressed protein ; expression supported by MPSS	22.2281	0
A023423_01	AT2G30040	protein kinase family protein contains protein kinase domain, Pfam:PF00069	22.5903	7.2e-05
A001395_01	AT1G21910	AP2 domain-containing transcription factor family protein similar to TINY GB:CAA64359 GI:1246403 from [Arabidopsis thaliana]	23.0409	0.000477
A007431_01	AT2G28200	zinc finger (C2H2 type) family protein contains Pfam domain, PF00096: Zinc finger, C2H2 type	23.2795	0
A020777_01	AT2G44500	expressed protein contains Pfam PF03138: Plant protein family. The function of this family of plant proteins is unknown; previously annotated as 'axi 1 protein from Nicotiana tabacum -related' based on similarity to axi 1 protein (GB:X80301) (GI:559920) f	23.3776	2.5e-05
A002389_01	AT1G24530	transducin family protein / WD-40 repeat family protein similar to Vegetatible incompatibility protein HET-E-1 (SP:Q00808) {Podospora anserina}; contains 7 WD-40 repeats (PF00400)	23.6502	0
A016147_01	AT5G37770	touch-responsive protein / calmodulin-related protein 2, touch-induced (TCH2) identical to calmodulin-related protein 2,touch-induced SP:P25070 from [Arabidopsis thaliana]	23.6771	0
A019667_01	AT3G19680	expressed protein	23.936	1.7e-05
A013439_01	AT4G01950	phospholipid/glycerol acyltransferase family protein contains Pfam profile PF01553: Acyltransferase	23.9912	0
A003712_01	AT1G28370	ERF domain protein 11 (ERF11) identical to ERF domain protein 11 (AtERF11) GI:15207789 from [Arabidopsis thaliana]	24.0606	0
A014348_01	AT4G11280	1-aminocyclopropane-1-carboxylate synthase 6 / ACC synthase 6 (ACS6) identical to GI:3746125	24.1515	1e-06
A018759_01	AT5G41920	scarecrow transcription factor family protein	24.5652	1e-06
A020948_01	AT5G47910	respiratory burst oxidase protein D (RbohD) / NADPH oxidase identical to respiratory burst oxidase protein D from Arabidopsis thaliana [gi:3242789]	24.6672	0
A009328_01	AT3G56880	VQ motif-containing protein contains PF05678: VQ motif	24.6745	1.7e-05
A005042_01	AT4G15760	monooxygenase, putative (MO1) similar to GI:3426062	24.7111	0.00035
A018012_01	AT5G63160	speckle-type POZ protein-related contains Pfam PF00651 : BTB/POZ domain; contains Pfam PF02135 : TAZ zinc finger; similar to Speckle-type POZ protein (SP:O43791) [Homo sapiens]	25.0008	2.8e-05
A006761_01	AT2G31880	leucine-rich repeat transmembrane protein kinase, putative	25.0762	0
A008144_01	AT2G22880	VQ motif-containing protein contains PF05678: VQ motif	25.0762	0
A003707_01	AT1G02400	gibberellin 2-oxidase, putative / GA2-oxidase, putative similar to GA2ox2 [GI:4678368]; similar to dioxygenase GI:1666096 from [Marah macrocarpus]; contains PF03171 2OG-Fe(II) oxygenase superfamily domain	25.1368	0.000119
A020609_01	AT2G35930	U-box domain-containing protein similar to immediate-early fungal elicitor protein CMPG1 [Petroselinum crispum] GI:14582200; contains Pfam profile PF04564: U-box domain	25.359	2e-05
A020695_01	AT4G27280	calcium-binding EF hand family protein similar to EF-hand Ca2+binding protein CCD1 [Triticum aestivum] GI:9255753; contains INTERPRO:IPR002048 calcium-binding EF-hand domain	25.359	7e-06
A017268_01	AT5G66210	CPK28, member of Calcium Dependent Protein Kinase	25.46	2.4e-05
A004372_01	AT1G72520	lipoxygenase, putative similar to lipoxygenase gi:1495804 [Solanum tuberosum], gi:1654140 [Lycopersicon esculentum], GB:CAB56692 [Arabidopsis thaliana]	25.5146	2.8e-05
A003074_01	AT1G18300	MutT/nudix family protein similar to SP|Q09790 Diadenosine 5',5'''-P1,P6-hexaphosphate hydrolase (EC 3.6.1.-) (Ap6A hydrolase) {Schizosaccharomyces pombe}; contains Pfam profile PF00293: NUDIX domain	25.5617	0.000711
A018090_01	AT5G22250	CCR4-NOT transcription complex protein, putative	25.7039	0
A017007_01	AT5G08330	TCP family transcription factor, putative similar to PCF1 (GI:2580438) and PCF2 [(GI:2580440) Oryza sativa] ; auxin-induced basic helix-loop-helix transcription factor, Gossypium hirsutum, EMBL:AF165924	25.7197	0
A019777_01	AT1G18710	myb family transcription factor (MYB47) contains Pfam profile: PF00249 myb-like DNA-binding domain	25.7995	4.2e-05
A018442_01	AT5G45110	ankyrin repeat family protein / BTB/POZ domain-containing protein contains Pfam domain, PF00023: Ankyrin repeat and Pfam domain, PF00651: BTB/POZ domain	25.9282	0.000106
A001997_01	AT1G01120	fatty acid elongase 3-ketoacyl-CoA synthase 1 (KCS1) nearly identical to GB:AAC99312 GI:4091810 from [Arabidopsis thaliana]	25.9282	0.002435
A015835_01	AT5G51190	encodes a member of the ERF (ethylene response factor) subfamily B-3 of ERF/AP2 transcription factor family	25.9444	1e-05
A017893_01	AT5G43170	zinc finger (C2H2 type) protein 3 (AZF3) identical to Cys2/His2-type zinc finger protein 3 [Arabidopsis thaliana] gi|6009889|dbj|BAA85109	25.9525	1e-06
A016278_01	AT5G61590	AP2 domain-containing transcription factor family protein contains Pfam PF00847: AP2 domain	25.9768	0
A005935_01	AT3G15210	ethylene-responsive element-binding factor 4 (ERF4) identical to ethylene responsive element binding factor 4 SP:O80340 from [Arabidopsis thaliana]	26.0418	0.008535
A018671_01	AT5G17950	hypothetical protein	26.05	0
A002183_01	AT1G74430	myb family transcription factor (MYB95) contains Pfam profile: PF00249 myb-like DNA-binding domain	26.4644	2.3e-05
A019797_01	AT1G70940	auxin transport protein, putative (PIN3) similar to auxin transport protein [Arabidopsis thaliana] gi|5817301|gb|AAD52695	26.8315	7e-06
A001096_01	AT1G07160	protein phosphatase 2C, putative / PP2C, putative	26.8402	1e-05
A002742_01	AT1G74950	expressed protein	26.9096	1e-06
A009497_01	AT3G20710	F-box protein-related contains weak hit to TIGRFAM TIGR01640 : F-box protein interaction domain; contains weak hit to Pfam PF00646: F-box domain	26.962	0
A009841_01	AT3G01830	calmodulin-related protein, putative	26.9795	5e-06
A020016_01	AT4G17460	homeobox-leucine zipper protein 1 (HAT1) / HD-ZIP protein 1 identical to Homeobox-leucine zipper protein HAT1 (SP:P46600) [Arabidopsis thaliana]	26.9795	1e-05
A009848_01	AT3G02140	expressed protein	27.5788	0
A020021_01	AT3G55840	expressed protein	27.6521	0
A022611_01	AT4G16080	hypothetical protein contains Pfam profile PF03478: Protein of unknown function (DUF295)	27.6521	1e-05
A002105_01	AT1G68840	DNA-binding protein RAV2 (RAV2) / AP2 domain-containing protein RAP2.8 identical to RAV2 GI:3868859 from [Arabidopsis thaliana], AP2 domain containing protein RAP2.8 [Arabidopsis thaliana] GI:2281641; contains Pfam profile: PF00847 AP2-domain	27.6798	0.000266
A005405_01	AT1G65390	ARABIDOPSIS THALIANA PHLOEM PROTEIN 2 A5, AT1G65400, ATPP2-A5, T8F5.18, T8F5_18	27.7815	1e-06
A008406_01	AT2G35710	DNAJ heat shock N-terminal domain-containing protein;	27.7907	0.00013
A019493_01	AT3G54020	phosphatidic acid phosphatase-related / PAP2-related	27.8559	0
A014801_01	AT4G25620	hydroxyproline-rich glycoprotein family protein contains proline-rich extensin domains, INTERPRO:IPR002965; Common family member At5g52430 [Arabidopsis thaliana];	27.9589	2e-06
A002960_01	AT1G72950	disease resistance protein (TIR-NBS class), putative	27.9777	0
A007336_01	AT2G28400	unknown protein	28.0248	0.00854
A018665_01	AT5G35475		28.0343	0.002439
A022641_01	AT5G01550	Encodes LecRKA4.2, a member of the lectin receptor kinase subfamily A4 (LecRKA4.1 At5g01540; LecRKA4.2 At5g01550; LecRKA4.3 At5g01560).	28.2917	0
A006258_01	AT2G41640	expressed protein contains Pfam domain, PF04577: Protein of unknown function (DUF563)	28.3399	0.000173
A003720_01	AT1G72430	auxin-responsive protein-related similar to auxin-induced protein TGSAUR22 (GI:10185820) [Tulipa gesneriana]	28.603	1e-06
A010325_01	AT3G52450	U-box domain-containing protein similar to immediate-early fungal elicitor protein CMPG1 [Petroselinum crispum] GI:14582200; contains Pfam profile PF04564: U-box domain	28.7117	0
A000716_01	AT1G56510	disease resistance protein (TIR-NBS-LRR class), putative domain signature TIR-NBS-LRR exists, suggestive of a disease resistance protein.	28.7216	1e-06
A005209_01	AT1G70940	Arabidopsis thaliana auxin transport protein (PIN3) mRNA, complete cds	28.8311	0
A021347_01	AT5G07580	ethylene-responsive element-binding family protein contains similarity to ethylene responsive element binding factor 5 (AtERF5) (Swiss-Prot:O80341) [Arabidopsis thaliana]; contains Pfam PF00847: AP2 domain	28.9112	3e-06
A006305_01	AT2G34930	disease resistance family protein contains leucine rich-repeat domains Pfam:PF00560, INTERPRO:IPR001611; similar to Cf-2.1 [Lycopersicon pimpinellifolium] gi|1184075|gb|AAC15779	28.9515	0
A019697_01	AT5G63770	diacylglycerol kinase, putative similar to diacylglycerol kinase, theta (diglyceride kinase, DGK- theta, DAG kinase theta). [Homo sapiens] SWISS-PROT:P52824	28.9515	0.000179
A020828_01	AT3G19580	zinc finger (C2H2 type) protein 2 (AZF2) identical to Cys2/His2-type zinc finger protein 2 [Arabidopsis thaliana] gi|6009885|dbj|BAA85107	28.9616	0.000126
A002286_01	AT1G17380	expressed protein	29.002	3e-05
A017758_01	AT5G11070	expressed protein	29.0222	0
A019726_01	AT5G43760	Encodes KCS20, a member of the 3-ketoacyl-CoA synthase family involved in the biosynthesis of VLCFA (very long chain fatty acids).	29.1647	0
A020484_01	AT5G67480	TAZ zinc finger family protein / BTB/POZ domain-containing protein contains Pfam PF00651 : BTB/POZ domain; contains Pfam PF02135 : TAZ zinc finger; simiar to Chain A, Taz2 Domain Of The Transcriptional Adaptor Protein Cbp (GI:11514507) [Homo sapiens]; sim	29.3706	0
A004921_01	AT1G08920	Arabidopsis thaliana mRNA for putative sugar transporter (SUGTL2 gene)	29.433	0
A025995_01	AT2G01670	MutT/nudix family protein similar to SP|Q09790 Diadenosine 5',5'''-P1,P6-hexaphosphate hydrolase (EC 3.6.1.-) (Ap6A hydrolase) {Schizosaccharomyces pombe}; contains Pfam profile PF00293: NUDIX domain	29.4747	1e-06
A018450_01	AT5G48490	protease inhibitor/seed storage/lipid transfer protein (LTP) family protein	29.6217	0.003473
A008050_01	AT2G23690	unknown protein	29.6639	0
A004192_01	AT1G77640	AP2 domain-containing transcription factor, putative Similar to DREB1A (GP:3660548) [Arabidopsis thaliana]	29.8021	2.8e-05
A001957_01	AT1G27770	calcium-transporting ATPase 1, plasma membrane-type / Ca(2)-ATPase isoform 1 (ACA1) / plastid envelope ATPase 1 (PEA1) identical to SP|Q37145 Calcium-transporting ATPase 1, plasma membrane-type (EC 3.6.3.8) (Ca(2)-ATPase isoform 1) (Plastid envelope ATP	29.8878	0
A019698_01	AT5G63790	no apical meristem (NAM) family protein contains Pfam PF02365: No apical meristem (NAM) domain; contains similarity to NAC-domain protein	30.1368	8.6e-05
A024557_01	AT1G27730	zinc finger (C2H2 type) family protein (ZAT10) / salt-tolerance zinc finger protein (STZ) identical to salt-tolerance zinc finger protein GB:CAA64820 GI:1565227 from [Arabidopsis thaliana]; contains Pfam domain, PF00096: Zinc finger, C2H2 type; identical	30.2025	2.7e-05
A003165_01	AT1G66160	U-box domain-containing protein similar to immediate-early fungal elicitor protein CMPG1 [Petroselinum crispum] GI:14582200; contains Pfam profile PF04564: U-box domain	30.2135	4e-06
A019734_01	AT5G62470	Encodes a R2R3 type Myb transcription factor whose expression is strongly induced by abscisic acid.	30.2354	1.6e-05
A013726_01	AT4G21680	proton-dependent oligopeptide transport (POT) family protein contains Pfam profile: PF00854 POT family	30.4123	0.005295
A003607_01	AT1G70740	protein kinase family protein contains protein kinase domain, Pfam:PF00069	30.4903	0.000599
A013852_01	AT4G01250	WRKY family transcription factor contains Pfam profile: PF03106 WRKY DNA -binding domain	30.6025	1.8e-05
A024890_01	AT4G23120	bromo-adjacent homology (BAH) domain-containing protein	30.6476	0
A014426_01	AT4G18950	ankyrin protein kinase, putative similar to ankyrin-kinase [Medicago truncatula] gi|18700701|gb|AAL78674	30.7155	0.000519
A018549_01	AT5G63450	cytochrome P450, putative	30.8522	5.8e-05
A024573_01	AT5G52430	hydroxyproline-rich glycoprotein family protein Common family member At4g25620 [Arabidopsis thaliana]	30.9096	0.001816
A008288_01	AT2G42760	expressed protein	30.9441	1e-06
A006567_01	AT2G46600	calcium-binding protein, putative similar to EF-hand Ca2+binding protein CCD1 [Triticum aestivum] GI:9255753	31.0017	0
A001663_01	AT1G11960	early-responsive to dehydration protein-related / ERD protein-related low similarity to ERD4 protein [Arabidopsis thaliana] GI:15375406	31.1994	0.000169
A016976_01	AT5G65470	expressed protein contains Pfam PF03138: Plant protein family. The function of this family of plant proteins is unknown;	31.2816	0
A014310_01	AT4G39400	brassinosteroid insensitive 1 (BRI1) identical to GI:2392895	31.4115	0
A015905_01	AT5G41750	disease resistance protein (TIR-NBS-LRR class), putative	31.6385	1e-06
A006343_01	AT2G38470	WRKY family transcription factor contains Pfam profile: PF03106 WRKY DNA -binding domain;	31.6506	1e-06
A018169_01	AT5G65205	MAF5, AGL68 | MAF5 (MADS AFFECTING FLOWERING 5); transcription factor	31.6988	1e-06
A020579_01	AT5G62090	expressed protein	31.8322	0.000126
A024394_01	AT3G19240	expressed protein	31.8444	0.000308
A001880_01	AT1G76600	expressed protein	31.9423	0
A018379_01	AT5G54670	Encodes a truncated KatC polypeptide (KatC(207-754)), which includes the carboxyl-terminal region of KatC	31.9668	1e-05
A000607_01	AT1G61340	F-box family protein contains Pfam PF00646: F-box domain; similar to late embryogenesis abundant protein GI:1350540 from [Picea glauca]	32.3271	0.002265
A009037_01	AT3G62720	galactosyl transferase GMA12/MNN10 family protein low similarity to alpha-1,2-galactosyltransferase, Schizosaccharomyces pombe [SP|Q09174]	32.3523	2e-06
A014702_01	AT4G33050	calmodulin-binding family protein contains Pfam profile PF00612: IQ calmodulin-binding motif	32.4786	3e-06
A018991_01	AT5G21940	expressed protein supported by full length cDNA GI:22531282 from [Arabidopsis thaliana]	32.9547	1.4e-05
A016963_01	AT5G05140	transcription elongation factor-related low similarity to transcription elongation factor TFIIS.h [Mus musculus] GI:3288547, elongin A [Mus musculus] GI:6009624	33.1517	0
A020982_01	AT1G06760	histone H1, putative similar to histone H1-1 GB:CAA44312 GI:16314 from [Arabidopsis thaliana]; identical to cDNA H1-1C mRNA for histone H1-1 (partial) GI:732560	33.1517	4.6e-05
A000567_01	AT1G22190	AP2 domain-containing transcription factor, putative similar to AP2 domain containing protein RAP2.4 GI:2281633 from [Arabidopsis thaliana]	33.2578	8e-06
A018810_01	AT5G13800	hydrolase, alpha/beta fold family protein low similarity to hydrolase [Terrabacter sp. DBF63] GI:14196240; contains Pfam profile PF00561: hydrolase, alpha/beta fold family	33.2977	6e-06
A011766_01	AT3G23750	leucine-rich repeat family protein / protein kinase family protein contains Pfam domains PF00560: Leucine Rich Repeat and PF00069: Protein kinase domain	33.3645	0
A023758_01	AT1G20510	4-coumarate--CoA ligase family protein / 4-coumaroyl-CoA synthase family protein similar to SP|P14912 and SP|P14913 from Petroselinum crispum; contains Pfam AMP-binding enzyme domain PF00501	33.4989	0.00019
A024611_01	AT4G31550	WRKY family transcription factor contains Pfam profile: PF03106 WRKY DNA -binding domain	33.5936	0
A019748_01	AT1G70370	BURP domain-containing protein / polygalacturonase, putative similar to polygalacturonase isoenzyme 1 beta subunit [Lycopersicon esculentum] GI:170480; contains Pfam profile PF03181: BURP domain	33.8258	2e-06
A018488_01	AT5G65660	hydroxyproline-rich glycoprotein family protein	33.9224	0.000393
A004284_01	AT1G63290	ribulose-phosphate 3-epimerase, cytosolic, putative / pentose-5-phosphate 3-epimerase, putative strong similarity to D-ribulose-5-phosphate 3-epimerase [Oryza sativa] GI:6007803; contains Pfam profile PF00834: Ribulose-phosphate 3 epimerase family	33.9362	0.000663
A014930_01	AT4G38400	expansin family protein (EXPL2) contains Pfam profile: PF01357 pollen allergen; expansin-like gene, PMID:11641069, www.bio.psu.edu/expansins	33.9917	1e-06
A020890_01	AT4G17500	Arabidopsis thaliana AtERF-1 mRNA for ethylene responsive element binding factor 1,	34.0195	1e-06
A016738_01	AT5G11650	hydrolase, alpha/beta fold family protein contains Pfam profile PF00561: hydrolase, alpha/beta fold family; low similarity to monoglyceride lipase from [Homo sapiens] GI:14594904, [Mus musculus] GI:2632162	34.0613	0
A006662_01	AT2G11660	transposable element gene; gypsy-like retrotransposon family (Athila),	34.0892	0
A020558_01	AT4G08170	inositol 1,3,4-trisphosphate 5/6-kinase family protein similar to inositol phosphate kinase (GI:27549256) [Zea mays]; similar to inositol 1,3,4-trisphosphate 5/6-kinase (GI:3396079) [Arabidopsis thaliana]	34.1172	1.5e-05
A005513_01	AT1G23030	armadillo/beta-catenin repeat family protein / U-box domain-containing protein contains Pfam domain, PF00514: Armadillo/beta-catenin-like repeats and Pfam, PF04564: U-box domain	34.1732	0.001199
A004728_01	AT1G44100	amino acid permease 5, putative (AAP5) nearly identical to amino acid permease (AAP5) GI:608673 from [Arabidopsis thaliana]	34.2436	1e-06
A002441_01	AT1G27100	expressed protein contains Pfam profile: PF04601 protein of unknown function (DUF569	34.2577	0
A021729_01	AT1G56240	Phloem protein 2-B13 (AtPP2-B13);	34.3284	0.00021
A011864_01	AT3G54200	expressed protein hin1 protein, Nicotiana tabacum, PIR:T03265	34.5422	0
A020030_01	AT4G02330	pectinesterase family protein contains Pfam profile: PF01095 pectinesterase	34.5997	0
A025720_01	AT4G23180	Arabidopsis thaliana receptor-like protein kinase 4 (RLK4) mRNA, complete cds	34.6285	8.3e-05
A012579_01	AT3G52400	syntaxin, putative (SYP122) similar to SP|Q9ZSD4 Syntaxin 121 (AtSYP121) (Syntaxin-related protein At-Syr1) {Arabidopsis thaliana}	34.7152	0
A021067_01	AT1G69890	expressed protein contains Pfam profile: PF04601 protein of unknown function (DUF569	34.7733	0
A019360_01	AT5G13220	expressed protein	34.7733	0
A007315_01	AT2G18440	expressed protein	34.8315	0.00022
A012332_01	AT3G06500	beta-fructofuranosidase, putative / invertase, putative / saccharase, putative / beta-fructosidase, putative similar to neutral invertase [Daucus carota] GI:4200165; contains Pfam profile PF04853: Plant neutral invertase	34.8607	0
A011689_01	AT3G50060	myb family transcription factor contains Pfam profile: PF00249 myb-like DNA-binding domain; identical to cDNA MYB-related protein (1107 bp) GI:1263096	34.978	1e-06
A008571_01	AT2G41410	calmodulin, putative identical to SP|P30188 Calmodulin-like protein {Arabidopsis thaliana}	35.2	0.002127
A001472_01	AT1G26920	expressed protein Location of EST 228A16T7A, gb|N65686	35.2448	0.000409
A003207_01	AT1G37130	nitrate reductase 2 (NR2) identical to SP|P11035 Nitrate reductase 2 (formerly EC 1.6.6.1) (NR2) {Arabidopsis thaliana}	35.2896	5e-06
A008615_01	AT2G30520	signal transducer of phototropic response (RPT2) identical to RPT2 [Arabidopsis thaliana] gi|6959488|gb|AAF33112	35.4551	2e-05
A001396_01	AT1G44350	IAA-amino acid hydrolase 6, putative (ILL6) / IAA-Ala hydrolase, putative virtually identical to gr1-protein from [Arabidopsis thaliana] GI:3559811; similar to IAA-amino acid hydrolase GI:3421384 from [Arabidopsis thaliana]; contains TIGRfam profile TIGR0	35.546	0
A024249_01	AT2G40140	zinc finger (CCCH-type) family protein contains Pfam domain, PF00642: Zinc finger C-x8-C-x5-C-x3-H type (and similar) and Pfam domain, PF00023: Ankyrin repeat	35.5612	1e-06
A018583_01	AT5G36250	protein phosphatase 2C, putative / PP2C, putative	35.5916	0
A019611_01	AT5G02230	haloacid dehalogenase-like hydrolase family protein contains InterPro accession IPR005834: Haloacid dehalogenase-like hydrolase	36.0388	3e-06
A015047_01	AT4G24380	expressed protein contains Pfam profile: PF03959 domain of unknown function (DUF341)	36.0545	1e-06
A003348_01	AT1G77760	nitrate reductase 1 (NR1) identical to SP|P11832 Nitrate reductase 1 (formerly EC 1.6.6.1) (NR1){Arabidopsis thaliana}	36.0701	5.4e-05
A020177_01	AT5G60850	Dof-type zinc finger domain-containing protein similar to zinc finger protein OBP4 gi:5059396 from [Arabidopsis thaliana]; EMBL:AF155817	36.1957	6.4e-05
A008906_01	AT3G46620	zinc finger (C3HC4-type RING finger) family protein contains Pfam domain, PF00097: Zinc finger, C3HC4 type (RING finger)	36.3539	6.9e-05
A016969_01	AT5G62570	calmodulin-binding protein similar to calmodulin-binding protein TCB60 GI:1698548 from [Nicotiana tabacum]	36.5135	0.000331
A025238_01	AT1G09940	glutamyl-tRNA reductase 2 / GluTR (HEMA2) identical to glutamyl-tRNA reductase 2, chloroplast [SP|P49294]	36.5295	4e-06
A002392_01	AT1G18590	encodes a desulfoglucosinolate sulfotransferase, involved in the final step of glucosinolate core structure biosynthesis.	36.5938	1.4e-05
A024560_01	AT5G61600	ethylene-responsive element-binding family protein contains similarity to ethylene responsive element binding factor 5 (AtERF5) (Swiss-Prot:O80341) [Arabidopsis thaliana]; contains Pfam PF00847: AP2 domain	36.626	0.000356
A004509_01	AT1G50600	scarecrow-like transcription factor 5 (SCL5) similar to SCARECROW GB:AAB06318 GI:1497987 from [Arabidopsis thaliana]	36.8206	0
A003385_01	AT1G09250	expressed protein	37.3496	1.3e-05
A015260_01	AT4G16370	oligopeptide transporter OPT family protein similar to oligopeptide transporter Opt1p [Candida albicans] GI:2367386; contains Pfam profile PF03169: OPT oligopeptide transporter protein	37.4505	1.5e-05
A012695_01	AT3G62260	protein phosphatase 2C, putative / PP2C, putative phosphoprotein phosphatase (EC 3.1.3.16) 1A-alpha - Homo sapiens, PIR:S22423	37.5181	1.7e-05
A008560_01	AT2G01180	phosphatidic acid phosphatase family protein / PAP2 family protein similar to phosphatidic acid phosphatase 2a2 [Cavia porcellus] GI:3641336; contains Pfam profile PF01569 PAP2 superfamily	37.569	0
A010477_01	AT3G10930	expressed protein	37.9807	6.2e-05
A008022_01	AT2G26190	calmodulin-binding family protein contains Pfam profile PF00612: IQ calmodulin-binding motif	38.0676	0.000407
A020258_01	AT5G22630	prephenate dehydratase family protein contains Pfam profile PF00800: prephenate dehydratase	38.1374	0
A009349_01	AT3G25780	allene oxide cyclase, putative / early-responsive to dehydration protein, putative / ERD protein, putative similar to allene oxide cyclase GI:8977961 from [Lycopersicon esculentum]; similar to early-responsive to dehydration (ERD12) protein [GI:15320414];	38.1549	0.000483
A002845_01	AT1G16370	transporter-related low similarity to organic cation transporter OCTN1 from [Homo sapiens] GI:2605501, [Mus musculus] GI:4126605, [Rattus norvegicus] GI:5679326; contains Pfam profile PF00083: major facilitator superfamily protein	38.1724	0
A018147_01	AT5G54170	expressed protein weak similarity to SP|Q9UKL6 Phosphatidylcholine transfer protein (PC-TP) {Homo sapiens}	38.1724	8.2e-05
A018041_01	AT5G19120	expressed protein low similarity to extracellular dermal glycoprotein EDGP precursor [Daucus carota] GI:285741, SP|P13917 Basic 7S globulin precursor {Glycine max}	38.3307	0
A006527_01	AT2G21500	expressed protein	38.4904	6e-06
A011737_01	AT3G57530	Calcium-dependent Protein Kinase. ABA signaling component that regulates the ABA-responsive gene expression via ABF4.	38.5439	0
A016992_01	AT5G57760	expressed protein	38.5975	0
A010227_01	AT3G12630	zinc finger (AN1-like) family protein contains Pfam domain, PF01428: AN1-like Zinc finger	38.6693	1e-05
A000612_01	AT1G13245	unknown protein	38.7053	9e-06
A008816_01	AT2G22330	cytochrome P450, putative similar to cytochrome P450 79B2 (SP:O81346) [Arabidopsis thaliana]	38.8862	4e-06
A012769_01	AT3G24550	protein kinase family protein contains Pfam domain PF00069: Protein kinase domain	38.9956	0
A001235_01	AT1G66150	Arabidopsis thaliana protein kinase (TMK1) gene	39.0872	1e-06
A024647_01	AT3G28860	multidrug resistance P-glycoprotein, putative similar to mdr-like P-glycoprotein GI:3849833 from [Arabidopsis thaliana]; contains Pfam profiles PF00005: ABC transporter and PF00664: ABC transporter transmembrane region; identical to cDNA MDR-like p-glycop	39.1424	4.6e-05
A018166_01	AT5G01380	expressed protein	39.1609	1e-06
A017645_01	AT5G59870	histone H2A, putative similar to histone H2A Petroselinum crispum SP|P19177, Lycopersicon esculentum SP|P25469, Zea mays SP|P40280; contains Pfam profile PF00125 Core histone H2A/H2B/H3/H4	39.2347	7e-06
A013012_01	AT4G27310	zinc finger (B-box type) family protein zinc-finger protein S3574, Oryza sativa, PIR3:JE0113	39.3275	3e-06
A020457_01	AT5G22450	expressed protein	39.4581	0.001698
A009303_01	AT3G16520	UDP-glucoronosyl/UDP-glucosyl transferase family protein contains Pfam profile: PF00201 UDP-glucoronosyl and UDP-glucosyl transferase	39.4956	0
A002596_01	AT1G61260	expressed protein contains similarity to cotton fiber expressed protein 1 [Gossypium hirsutum] gi|3264828|gb|AAC33276	39.5707	0
A013467_01	AT4G03400	auxin-responsive GH3 family protein similar to auxin-responsive GH3 product [Glycine max] GI:18591; contains Pfam profile PF03321: GH3 auxin-responsive promoter	39.6651	1e-06
A025193_01	AT5G05600	oxidoreductase, 2OG-Fe(II) oxygenase family protein similar to flavonol synthase [Citrus unshiu][gi:4126403], leucoanthocyanidin dioxygenase [Daucus carota][gi:5924383]; contains PF03171 2OG-Fe(II) oxygenase superfamily domain	39.7219	1e-06
A015973_01	AT5G58430	exocyst subunit EXO70 family protein leucine zipper-containing protein, Lycopersicon esculentum, PIR:S21495; contains Pfam domain PF03081: Exo70 exocyst complex subunit; similar to rexo70 (GI:2827160) {Rattus norvegicus}	39.7599	0
A001227_01	AT1G78280	transcription factor jumonji (jmjC) domain-containing protein contains Pfam PF00646: F-box domain; contains Pfam PF02373: jmjC domain; similar to apoptotic cell clearance receptor PtdSerR (GI:11037740) [Mus musculus]	39.817	3.6e-05
A024320_01	AT1G22360	UDP-glucoronosyl/UDP-glucosyl transferase family protein contains Pfam profile: PF00201 UDP-glucoronosyl and UDP-glucosyl transferase	39.8934	0.001595
A001995_01	AT1G72790	hydroxyproline-rich glycoprotein family protein;	40.0085	2e-06
A008284_01	AT2G29670	expressed protein	40.0277	0.008848
A009549_01	AT3G57930	expressed protein	40.1243	1e-06
A006785_01	AT2G35460	harpin-induced family protein / HIN1 family protein / harpin-responsive family protein	40.1243	0.000392
A023236_01	AT1G31090	F-box family protein contains Pfam PF00646: F-box domain	40.1437	1e-06
A015134_01	AT4G22710	CYTOCHROME P450, FAMILY 706, SUBFAMILY A, POLYPEPTIDE 2	40.2993	0
A004860_01	AT1G01140	CBL-interacting protein kinase 9 (CIPK9) identical to CBL-interacting protein kinase 9 [Arabidopsis thaliana] gi|13249117|gb|AAK16684; contains Pfam profiles PF00069: Protein kinase domain and PF03822: NAF domain; identical to cDNA CBL-interacting protein	40.3188	1e-06
A015923_01	AT5G24590	turnip crinkle virus-interacting protein / TCV-interacting protein (TIP) contains Pfam PF02365: No apical meristem (NAM) domain; similar to NAC2 (GI:6456751) {Arabidopsis thaliana}; identical to cDNA TIP mRNA, GI:9408600	40.3971	0.000227
A024444_01	AT3G28180	glycosyl transferase family 2 protein similar to beta-(1-3)-glucosyl transferase GB:AAC62210 GI:3687658 from [Bradyrhizobium japonicum], cellulose synthase from Agrobacterium tumeficiens [gi:710492] and Agrobacterium radiobacter [gi:710493]; contains Pfam	40.5349	0
A015265_01	AT4G22190	expressed protein	40.6538	0
A015465_01	AT4G37260	Member of the R2R3 factor gene family	40.7334	0
A012076_01	AT3G50950	disease resistance protein (CC-NBS-LRR class), putative domain signature CC-NBS-LRR exists, suggestive of a disease resistance protein.	40.7334	2e-06
A020350_01	AT3G15500	no apical meristem (NAM) family protein (NAC3) identical to AtNAC3 [Arabidopsis thaliana] GI:12060424; contains Pfam PF02365: No apical meristem (NAM) domain; similar to jasmonic acid 2 GB:AAF04915 from [Lycopersicon esculentum]	40.7534	9.8e-05
A015266_01	AT4G22150	Arabidopsis thaliana CDC48-interacting UBX-domain protein (PUX3)	40.7534	0.001272
A013268_01	AT4G33300	ADR1-like 1 (ADR1-L1);	40.8735	5.1e-05
A020112_01	AT5G49280	hydroxyproline-rich glycoprotein family protein contains proline-rich extensin domains, INTERPRO:IPR002965	40.9138	0
A005224_01	AT5G26030	ferrochelatase I identical to Swiss-Prot:P42043 ferrochelatase I, chloroplast/mitochondrial precursor (EC 4.99.1.1) (Protoheme ferro-lyase) (Heme synthetase) [Arabidopsis thaliana]	40.954	0
A021336_01	AT4G16930	disease resistance protein (TIR-NBS-LRR class),	40.9742	7e-06
A001615_01	AT1G24100	UDP-glucoronosyl/UDP-glucosyl transferase family protein contains Pfam profile: PF00201 UDP-glucoronosyl and UDP-glucosyl transferase	41.2179	1.5e-05
A005744_01	AT2G22430	homeobox-leucine zipper protein 6 (HB-6) / HD-ZIP transcription factor 6 identical to homeobox-leucine zipper protein ATHB-6 (HD-ZIP protein ATHB-6) (SP:P46668) [Arabidopsis thaliana]	41.3613	0
A021907_01	AT1G72510	expressed protein	41.4231	0
A015224_01	AT4G24110	expressed protein	41.568	0.000374
